# Supplementary material for: Genomic Analyses Provide Insights Into the Evolutionary History and Genetic Diversity of Auricularia Species
Source: Front Microbiol. 2019 Oct 1;10:2255. doi: 10.3389/fmicb.2019.02255 (PMC6786273; doi:10.3389/fmicb.2019.02255)
Supplement: TABLE S1 — Information of Auricularia cornea and A. heimuer strains used for whole genome resequencing. [file Table_1.XLSX]

## Sheet: Sheet1
Table S1. Information of Auricularia cornea and A. heimuer strains used for whole genome resequencing.
No.	Strain Number	Strain Name	Strain Type	Origin
1	CCMJ2567	A. cornea	Cultivated strain	Jilin, China, Asia
2	CCMJ2539	A. cornea	Cultivated strain	Shandong, China, Asia
3	CCMJ2544	A. cornea	Cultivated strain	Shandong, China, Asia
4	CCMJ2545	A. cornea	Cultivated strain	Shandong, China, Asia
5	CCMJ2540	A. cornea	Cultivated strain	Shandong, China, Asia
6	CCMJ2546	A. cornea	Cultivated strain	Shandong, China, Asia
7	CCMJ2829	A. cornea	Cultivated strain	Hubei, China, Asia
8	CCMJ2830	A. cornea	Wild strain	Benin, Africa
9	CCMJ2831	A. cornea	Wild strain	Ghana, Africa
10	CCMJ2832	A. cornea	Wild strain	Zambia, Africa
11	CCMJ2833	A. cornea	Wild strain	Ghana, Africa
12	CCMJ2834	A. cornea	Wild strain	Ghana, Africa
13	CCMJ1319	A. heimuer	Cultivated strain	Liaoning, China, Asia
14	CCMJ1324	A. heimuer	Cultivated strain	Hubei, China, Asia
15	CCMJ1294	A. heimuer	Cultivated strain	Heilongjiang, China, Asia
16	CCMJ1252	A. heimuer	Cultivated strain	Heilongjiang, China, Asia
17	CCMJ1285	A. heimuer	Cultivated strain	Heilongjiang, China, Asia
18	CCMJ1289	A. heimuer	Cultivated strain	Heilongjiang, China, Asia
19	CCMJ2835	A. heimuer	Wild strain	Jilin, China, Asia
20	CCMJ1307	A. heimuer	Wild strain	Heilongjiang, China, Asia
21	CCMJ1306	A. heimuer	Wild strain	Heilongjiang, China, Asia
22	CCMJ2550	A. heimuer	Wild strain	Heilongjiang, China, Asia
23	CCMJ1301	A. heimuer	Wild strain	Heilongjiang, China, Asia
24	CCMJ1302	A. heimuer	Wild strain	Heilongjiang, China, Asia
