# Supplementary material for: Genomic Analyses Provide Insights Into the Evolutionary History and Genetic Diversity of Auricularia Species
Source: Front Microbiol. 2019 Oct 1;10:2255. doi: 10.3389/fmicb.2019.02255 (PMC6786273; doi:10.3389/fmicb.2019.02255)
Supplement: TABLE S2 — Statistic of annotated genes in A. cornea and A. heimuer genomes. [file Table_2.XLSX]

## Sheet: Sheet1
Table S2. Statistic of annotated genes in A. cornea and A. heimuer genomes.
	Total	Nr-Annotated	Nt-Annotated	Swissprot-Annotated	KEGG-Annotated	KOG-Annotated	TrEMBL-Annotated	Interpro-Annotated	GO-Annotated	Overall
A. cornea (AC1)	17591 (100%)	16456 (93.55%)	16545 (94.05%)	6842 (38.89%)	7236 (41.13%)	4990 (28.37%)	14721 (83.68%)	8724 (49.59%)	2444 (13.89%)	16569 (94.19%)
A. heimuer (ASM)	16402 (100%)	9071 (55.3%)	10908 (66.5%)	4869 (29.69%)	5028 (30.65%)	3559 (21.7%)	8357 (50.95%)	5510 (33.59%)	1764 (10.75%)	10930 (66.64%)
