# Supplementary material for: Genomic Analyses Provide Insights Into the Evolutionary History and Genetic Diversity of Auricularia Species
Source: Front Microbiol. 2019 Oct 1;10:2255. doi: 10.3389/fmicb.2019.02255 (PMC6786273; doi:10.3389/fmicb.2019.02255)
Supplement: TABLE S3 — Comparison of SSR loci in A. cornea and A. heimuer genomes. [file Table_3.XLSX]

## Sheet: Sheet1
Table S3. Comparison of SSR loci between A. cornea and A. heimuer genomes.
	A. cornea (AC1)	A. heimuer (ASM)
Di-nucleotide (DNR)	1,678 (40%)	766 (29%)
Tri-nucleotide (TNR)	2,176 (52%)	1,613 (61%)
Tetra-nucleotide (TTNR)	128 (3%)	120 (4%)
Penta-nucleotide (PNR)	121 (3%)	113 (4%)
Hexan-nucleotide (HNR)	65 (2%)	51 (2%)
Total	4168 (100%)	2663 (100%)
