# Supplementary material for: Genomic Analyses Provide Insights Into the Evolutionary History and Genetic Diversity of Auricularia Species
Source: Front Microbiol. 2019 Oct 1;10:2255. doi: 10.3389/fmicb.2019.02255 (PMC6786273; doi:10.3389/fmicb.2019.02255)
Supplement: TABLE S4 — Distribution of the CAZymes gene families in A. cornea and A. heimuer. [file Table_4.XLSX]

## Sheet: Sheet1
Table S4. Distribution of the CAZymes gene families in A. cornea and A. heimuer.
CAZy	A. cornea (AC1)	A. heimuer (ASM)
AA1	8	5
AA12	4	2
AA2	15	9
AA3	25	11
AA5	7	5
AA6	4	1
AA7	2	1
AA8	4	2
AA9	14	6
CBM1	36	28
CBM13	6	2
CBM18	1	1
CBM19	1	0
CBM2	4	1
CBM20	2	3
CBM24	1	7
CBM35	4	2
CBM42	2	3
CBM43	1	1
CBM48	1	1
CBM5	7	7
CBM50	1	0
CE1	1	1
CE12	1	1
CE15	4	3
CE16	4	5
CE3	1	0
CE5	3	1
CE8	2	0
GH1	1	1
GH10	4	3
GH105	3	2
GH11	2	2
GH114	4	3
GH115	2	1
GH12	2	0
GH125	1	1
GH128	0	1
GH13	2	2
GH131	2	1
GH133	1	1
GH15	2	1
GH16	36	12
GH17	4	1
GH18	25	17
GH2	6	7
GH20	5	3
GH25	1	1
GH27	2	1
GH28	6	4
GH29	2	2
GH3	11	7
GH30	1	1
GH31	9	4
GH32	2	2
GH35	2	2
GH37	3	2
GH38	1	1
GH43	17	10
GH44	1	1
GH45	0	1
GH47	8	7
GH5	25	22
GH51	2	2
GH52	1	1
GH53	1	1
GH55	9	4
GH6	2	1
GH62	0	1
GH63	1	1
GH7	5	4
GH71	2	7
GH72	1	2
GH74	1	1
GH75	1	1
GH76	3	1
GH78	2	4
GH79	1	0
GH81	4	3
GH88	2	2
GH92	7	5
GH94	1	1
GH95	1	0
GT1	5	4
GT15	2	1
GT17	0	1
GT2	2	1
GT20	6	2
GT21	1	1
GT22	3	0
GT24	1	1
GT3	1	1
GT32	1	0
GT33	1	1
GT35	1	1
GT39	3	2
GT41	0	1
GT48	3	2
GT5	1	0
GT50	1	1
GT57	2	1
GT58	1	1
GT59	1	1
GT66	1	1
GT8	2	1
GT90	2	2
PL1	1	2
PL14	11	8
PL3	1	1
