# Supplementary material for: Genomic Analyses Provide Insights Into the Evolutionary History and Genetic Diversity of Auricularia Species
Source: Front Microbiol. 2019 Oct 1;10:2255. doi: 10.3389/fmicb.2019.02255 (PMC6786273; doi:10.3389/fmicb.2019.02255)
Supplement: TABLE S5 — Summary of whole genome resequencing data of 12 A. cornea strains using the reference genome AC1. [file Table_5.XLSX]

## Sheet: Sheet1
Table S5. Summary of whole genome resequencing data of 12 A. cornea strains using the reference genome AC1.
Sample	Clean reads	Clean bases (bp)	GC (%)	Q20 (%)	Mapped reads	Mapping rate (%)	Coverage rate (%)	Average depth (×)
CCMJ2539	25441948	3783985273	57.95	98.4	19025421	0.7478	0.7956	23.2
CCMJ2544	22102070	3288858332	58.01	97.38	18090404	0.8185	0.9933	27.08
CCMJ2545	21332202	3174902528	57.66	97.46	17210112	0.8068	0.9929	25.59
CCMJ2540	30874364	4593057945	57.89	97.94	22813306	0.7389	0.7973	25
CCMJ2546	20851444	3103257284	58.08	97.46	17367148	0.8329	0.9929	26.2
CCMJ2567	9757714	1413889319	57.37	97.17	7741277	0.7933	0.9919	11.91
CCMJ2829	20063998	2990954792	57.47	97.44	15347317	0.7649	0.8781	22.05
CCMJ2830	20623842	3070220838	58.58	95.64	14802715	0.7177	0.7984	20.74
CCMJ2831	16207208	2395614605	56.92	98.37	11483468	0.7085	0.7916	15.01
CCMJ2832	28477282	4250940131	58.44	98.32	21478592	0.7542	0.7997	24.25
CCMJ2833	13687356	2023926058	57.98	98.37	10138408	0.7407	0.7884	13.38
CCMJ2834	15951282	2357794264	58.07	98.38	11880117	0.7448	0.8015	15.69
