# Supplementary material for: Genomic Analyses Provide Insights Into the Evolutionary History and Genetic Diversity of Auricularia Species
Source: Front Microbiol. 2019 Oct 1;10:2255. doi: 10.3389/fmicb.2019.02255 (PMC6786273; doi:10.3389/fmicb.2019.02255)
Supplement: TABLE S6 — Summary of whole genome resequencing data of 12 A. heimuer strains using the reference genome ASM. [file Table_6.XLSX]

## Sheet: Sheet1
Table S6. Summary of whole genome resequencing data of 12 A. heimuer strains using the reference genome ASM.
Sample	Clean reads	Clean bases (bp)	GC (%)	Q20 (%)	Mapped reads	Mapping rate (%)	Coverage rate (%)	Average depth (×)
CCMJ2835	18381328	2735437975	55.38	97.68	10598584	0.8878	0.8941	23.41
CCMJ1319	10159336	1512678931	55.43	97.77	11054703	0.917	0.9449	24.6
CCMJ1307	9437978	1399247089	54.76	97.66	9355665	0.9209	0.9435	21.35
CCMJ1324	12522880	1865532465	55.64	96.46	12896176	0.8938	0.8849	28.91
CCMJ1294	13710238	2036508898	54.16	95.45	12523812	0.9135	0.9121	26.66
CCMJ1252	12159432	1807822658	55.49	95.74	11209142	0.9218	0.9442	25.55
CCMJ1285	12037830	1789633858	54.58	94.95	11020060	0.88	0.8929	24.37
CCMJ1306	11937554	1777179959	55.65	96.41	16420480	0.8933	0.8988	36.34
CCMJ2550	12055754	1791484486	54.03	95.6	11818485	0.9232	0.9444	26.57
CCMJ1301	13288782	1977911407	54.3	96.24	11940044	0.8985	0.8731	24.78
CCMJ1302	14428718	2145954898	55.26	95.71	8516311	0.9023	0.8863	18.07
CCMJ1289	12801614	1906222389	55.1	97.78	10933069	0.9082	0.927	24.7
