# Supplementary material for: Genomic Analyses Provide Insights Into the Evolutionary History and Genetic Diversity of Auricularia Species
Source: Front Microbiol. 2019 Oct 1;10:2255. doi: 10.3389/fmicb.2019.02255 (PMC6786273; doi:10.3389/fmicb.2019.02255)
Supplement: TABLE S7 — Characteristics of 50 novel SSR markers developed from A. cornea in this study. [file Table_7.XLSX]

## Sheet: Sheet1
Table S7. Characteristics of 50 novel SSR markers developed from A. cornea in this study.
Locus	Motif	Forward Primer (5'-3')	Reverse Primer (5'-3')	Tₐ (℃)
SSR1	(TAGGT)20	GGCTCTAAGGGTTAGGTT	CCTTTCGTCTTGCTTCAG	59
SSR2	(TC)29	GTTGTTTCAGAATCGCCT	GGCAAGCATAGTATCACG	59
SSR3	(TTCGTC)8	ATAGAGTGTGGACTGAGC	ACCGCAAAGAATCTGAAC	59
SSR4	(GA)18	CGAGGGTTTCCAGGAATA	GTTCTAACACACAGGCTG	59
SSR5	(GGTTA)8	ACATTCGAAAAACGCGTA	CAACTGGAATTCCACCTG	59
SSR6	(GA)7	GAGAGAGAGAGAGAG	CGCGAGCACGTTATATAG	59
SSR7	(CAGG)8	CTCCAACTGTATTGCACC	GTGAGCCGCCATACAC	59
SSR8	(AAG)14	TGAGGGAAGCGATAGATG	TACTGGGTACACCTTGTG	59
SSR9	(TAACC)20	GCCTAGCATCTTACCTCA	CTGTCTTCCCCTCTTCC	59
SSR10	(GCA)5	GCAGCAGCAGCAGCA	CGCCACAATTGAATTTCG	59
SSR11	(CCAA)8	AAGTACACCTTCTCCGTC	CAGTAGATGCGGGTTTTC	59
SSR12	(CGA)18	TCGGATTCATCACTCGAG	GAGTTACAGCAGGAGTCA	59
SSR13	(AGCCCG)10	GAGAAGCGCAAGAAGC	GACGTGTATGTCGGATTG	59
SSR14	(TCAG)8	CATCGAAATGTTTTGCGG	TCAAGGATCGATGTCTCC	59
SSR15	(GGTTA)45	GGTTAGGTTAGGTTAGGGT	ACTCGTCGACAAGTGTG	59
SSR16	(AGTG)9	GTCTTGATCTGCTCGAAG	GTCTCCCTTCTCTCACTC	59
SSR17	(GGC)15	CCACTCTCAGAGTCAGAG	ACGCTGCTTATTTCTTGG	59
SSR18	(CT)17	TTCCGATACGATTTCCGA	GTATCTAGTCGAAACGCG	59
SSR19	(GGTA)5	GGTAGGTAGGTAGGTAGGTA	CGTCCGTGTTTACAGTTT	59
SSR20	(GGTTA)6	GTTAGGGTTAGGTTGGGT	AAACCAACAACTTGCACA	59
SSR21	(CGT)11	GGCAATAACGTGATGTGT	CGCGTTCAATCAGTACAT	59
SSR22	(GAGGAC)7	TCGTGGTGTTATCATCGA	GACAGTGTTAAGGGTCCT	59
SSR23	(GA)21	CTCGGATTAAACTTGGCC	ATGGCAGTCGGATACTTT	59
SSR24	(TCG)14	ATCGTCGTAGTAGTCGTC	GAAGACGAAGAAGCGAAA	59
SSR25	(CT)12	CCGCTTTCTGCACTAAAT	GAACGGACGTTAGATTCG	59
SSR26	(CTGGGA)11	AAAACTCGCGTCTATTGG	GCAGGCGTATCTAGGATT	59
SSR27	(GACT)6	GTTGTTCGGAACTGGTG	AACAGACCTAGTACGACG	59
SSR28	(GTA)15	GCAAAGAAGTACTGCGAT	TCATGAAGCATGAGTCCA	59
SSR29	(GGATA)5	GGATAGGATAGGATAGGATAGGATAG	ACGTCCAGATAGTACTGC	59
SSR30	(TTCTC)7	GAGATGTCTCCCATTCCC	GCGTAGAAGTACCATTCG	59
SSR31	(AG)12	GACATTGGGCGAAAGAAT	GTTTTCCCCTCCCTGTAT	59
SSR32	(CTCTTC)9	TCAGGAACATTCTCCCAG	GAAGAAAGACAAGCGGAG	59
SSR33	(CCTAA)11	TCCACCTGGAACTGAAAT	CAGTTGGAAAAGGTAGCC	59
SSR34	(TCTG)11	GTCTGTCTGTCTGTCTGT	CCACAGAAACTACACACG	59
SSR35	(CATT)10	TGCCGAATAGAAGACCAA	CGCTGCTACACTATTTCC	59
SSR36	(GA)24	TTAAATCACGAGGCACAC	CGCACACTAGTAAGAACG	59
SSR37	(AACCT)9	GCGATTTTCGAGAACCTT	GGTTGGGTTAGGTTAGGT	59
SSR38	(GGCTCA)5	GGCTCAGGCTCAGGCTCAGGCTCAGGCTCAGGC	GAGGAGCAAAGTGAGTTG	59
SSR39	(GGCGTG)9	AAACTAGCAAGTACCGGT	TCTAGTCACTGTTCAGCC	59
SSR40	(AGGA)5	AGGAAGGAAGGAAGGAAGGAAG	ATGAACCACGTCTAGAGG	59
SSR41	(CCGCCT)8	TTGTCAGCGTCAAGAGT	GAGGTACTGCAGGTCG	59
SSR42	(GT)20	CAATAGTCCAGCTACCGA	TATCATCAGCGTGAGGAG	59
SSR43	(GGCA)10	GCAATTAGCAGGCAGAAT	GACCAGACCTACAGTTGT	59
SSR44	(TATCC)5	TATCCTATCCTATCCTATCCTATCCTA	AATTTATGAGGAGTGCCG	59
SSR45	(CCG)9	CAGTTCAACGTACCACTG	CTTCTTCTGATTCTGCGG	59
SSR46	(GCGGGT)5	GCGGGTGCGGGTGCGGGTGCGGGTGCGGGT	GTGTAGCAGCAATGGC	59
SSR47	(CTG)15	ATCATCAACGCGTTGTG	TCCGCCTCGAATATGAAT	59
SSR48	(CT)31	TGATTGTTCGCAAGGATG	GTGAAGGTGTCAGACATG	59
SSR49	(CTCTTC)8	TCAGGAACATTCTCCCAG	ATTTCCTCCCTGGTAACC	59
SSR50	(CTG)14	AATGCGTTCATCGGGTA	GTTGTGAGTGCTGAAGAG	59
