# Supplementary material for: Genomic Analyses Provide Insights Into the Evolutionary History and Genetic Diversity of Auricularia Species
Source: Front Microbiol. 2019 Oct 1;10:2255. doi: 10.3389/fmicb.2019.02255 (PMC6786273; doi:10.3389/fmicb.2019.02255)
Supplement: TABLE S8 — Characteristics of 50 novel InDel markers developed from A. cornea in this study. [file Table_8.XLSX]

## Sheet: Sheet1
Table S8. Characteristics of 50 novel InDel markers developed from A. cornea in this study.
Locus	Reference	Allele	Forward Primer (5'-3')	Reverse Primer (5'-3')	Tₐ (℃)
InDel1	A	AGTGACCG	TCGGATCGGAGTCTTCGTC	ATGGGATGCTCACTGATGGTT	60
InDel2	C	CTTAAATTCGACAATGCAACGCTGACGCT	TCGCAGGCATCAGGGTTCT	CCGCGTCTCCGGTTTTCAT	60
InDel3	G	GACGTCGCATATAGAGAACATTACAAC	CGCAAGATACGATCAACGAG	GTGACCGGAAGGAAAGAGGC	60
InDel4	C	CGAACAGA	CGTTTTATCGAAGCGTGGAC	GGGTATTTTGAGGGGACTGC	60
InDel5	C	CGTGGTAG	AAGGTCGGGATGGAACAGC	CCGCCTCATCCACTCCATCTT	60
InDel6	A	AGCGGCGCC	CAGCACGCCATCATAGTCAA	GTCATTTCCCGATTTCCCT	60
InDel7	A	AGTCG	CAAGAGCGGGACGAGATGA	TTCCTGCCTCCTGGACGAT	60
InDel8	G	GCGGGCGCACTAGTCTCCTTTGCAGACTTTAATGGAAGACAGTCGTTCCATTTTAAA	CTACATTGGCGACCTTCA	CGAACAAGGTGTCGGAAC	60
InDel9	C	CTCTGTGTCGGACGTCGAACTCGTT	GCCCTATCGTGCGACATCA	GTGGATGCGGCGGTGTTCT	60
InDel10	C	CAAGTTTG	GCCATCTCCGACCCACCCTT	CGACGACATCACGCCCTTC	60
InDel11	GTGTTGAT	G	GGCGTCATCCCTGCATTCT	CCTCCCAGTTCTGAGTTCATT	60
InDel12	C	CTCCCCGAT	GGCGGGGCTCGCAAATCTT	AGAAATCCGGGGTTCAGTC	60
InDel13	T	TCTGTTCCATTGTTGAGGAA	ATACGGCAATGGACTGGAA	ACCCTGTCTGCTGAAAACG	60
InDel14	T	TCAGTAAGGAA	GACGACCCACAGGTTCACG	AGTACAGCACCGGCCAGAC	60
InDel15	C	CAGTG	TCGTCTCAAAGGCACATAACC	ACGGCGAGCCCGACTACGAT	60
InDel16	A	ACAAACATT	CAGGCGCTTGTAGATGTCTT	GAGTCCTCGTATGCTGTGGT	60
InDel17	G	GGTGCGCGAGCGCGGGGAAGCGCGGGAGCAGCGCGC	TTCGCAGTGATGGTGGAGT	GGATTCTCGCTACGGGCTAC	60
InDel18	C	CCGCGGTGGGGAA	CGGCTTGCCAGACCGTGTT	CCAAGTTGATTTGCCCATT	60
InDel19	G	GCTGCTGCTGCTGGAA	CGTCGCATTTCGTCTTCCT	GTCACTGTTCTCGGGCATT	60
InDel20	C	CCATGGACTGGAAGGCGACGAAGGA	TCGCATTTCGTCTTCCTGT	CAATCCCGCCTGTAAAGTA	60
InDel21	GGGGGT	G	CCAGCCCCTCCATTACAC	CGTCCTGCAGCGACCATAG	60
InDel22	G	GGCGCCCAC	CAGTAGCAGGATTCGGCG	CGTCTGCCTTACCGTTCATT	60
InDel23	G	GCTCAAGT	GGGCAAGTCACTGAGGTCG	GGAGCGAGGCATGACGAAC	60
InDel24	T	TGCGCCAGC	CGCAGCCCGAGTCCATACT	ACTCCCGCCACAGTCCAAG	60
InDel25	T	TGGCGG	GGAGTGAGACTGGACGGATGG	AGCCGAGACACGGAACTGC	60
InDel26	T	TCCTTCGCAGACTCTTGTAGGAAGATAGTA	CCTTGTCAAAGTGGTGGGA	CAAGCACCTGGTGTTCTCC	60
InDel27	G	GTAGGAAC	GTGGATGTTCGGCGGATAG	GCTGTCTTACCGTTGCCTTG	60
InDel28	C	CACGCTCT	CTGGGAACGCTGGTATGT	CAGCAGGAGGACAGGATGG	60
InDel29	A	ACCTCACTCTCCCTTTCCTCGCGCTCTCTTCC	AGGACGAGGTCATCGCCAAGG	ACGCGGGCACGGCAAAGACG	60
InDel30	G	GATACGTGGTCTCCC	AGGACGAGGTCATCGCCAAGG	AGCCAATTCACCCCGTCAC	60
InDel31	A	AGCTGTGTC	GGCGGGTAGTGGATGCTGC	ACCACCAAAGCCGACCTGA	60
InDel32	C	CATCTCCTT	TGCATACGGCGCTCATAAT	AGACTGCGATAGGAAGGAAT	60
InDel33	T	TCTTCTCCCTGTGCTGTC	CAGTATCCTGGTGCTCGCTAA	GGGAGGCACATTTCTTCATT	60
InDel34	T	TCTCCATCCG	TCGCCCAACCCACCTCATT	GTCGCCCGCAGAAGAAAGC	60
InDel35	AGACACC	A	CGGTCTTGGAGAAAGGAAAC	CCCGACCAACATCACAAT	60
InDel36	T	TCCTTCTCCTGCGCCTTCAG	CGCTTCGACTTGGCGTTGT	CCCACTCCTCGTCACGCACT	60
InDel37	T	TAAGCACCGCA	CAGGGAAAGTGTCCGTGTA	CTAGATCAGCGGCAACTCA	60
InDel38	C	CCAGCATCA	GAGTCACCACCGCCGAGAA	ACCGCAAGATACGGATGT	60
InDel39	G	GCAGCTGCCAC	ACGCGAACGGCATCGAGGTA	GTTTCGGGCGGACTCATCT	60
InDel40	A	AGGGCACC	TCGTGCTCCACCTTCATTC	CTGCCATATTCGACACCATCA	60
InDel41	C	CCATGG	CCGCCTTATCACCTTCACG	TTCTGTCCACGGACTTTGC	60
InDel42	C	CTAG	CCGTCAAGGCTTTCATCGT	CGTGCTGGTCGTATTTCTT	60
InDel43	GAGGTGT	G	AGTGGAGCACGGCTGTCTA	GCATGAGCGTCAGGTTGTAC	60
InDel44	C	CGTTAT	TGATTCCGTCCTTGGAGATG	TCGACGAATTGGGACAGAAC	60
InDel45	G	GCAGCA	ACTTGAGCGACACCACCAC	TTAGCCACATCCCGATTGA	60
InDel46	G	GACGCAA	GAACGAACGATAGGCAGAAGT	TACAGCGGCATCCACTACG	60
InDel47	G	GCCCCA	TTCTAGCTCACAACGCCAACC	CACGTAGCGGTCGTTGTCC	60
InDel48	C	CAGCG	TGCCCCGTTTGCCAGTGCG	TCCTCGCAATGGGCTTCGT	60
InDel49	C	CAACGCCA	GATGTTCATGTGGTCGTGGCT	GCCCAGTGTCTGTGCCTGT	60
InDel50	T	TTGCTGG	AGGTTGGGTCAGAACAGGG	GACAAGGACGAAGACTGAGGA	60
